# Supplementary material for: Examining Erythrocytes as Potential Blood Biomarkers for Autism Spectrum Disorder: Their Relationship to Symptom Severity and Adaptive Behavior
Source: Biomedicines. 2024 Nov 15;12(11):2619. doi: 10.3390/biomedicines12112619 (PMC11591841; doi:10.3390/biomedicines12112619)
Supplement: Supplementary file 1 [file biomedicines-12-02619-s001.zip]

Archive with 2 entries (2 files):
- Supplementary Table S1 - Characteristics of study participants and their parents.xlsx
- Supplementary Table S2 - Sex differences in erythrocyte, ADOS-2 and VABS-3 parameters in children with autism spectrum.xlsx
