# Supplementary material for: Examining Erythrocytes as Potential Blood Biomarkers for Autism Spectrum Disorder: Their Relationship to Symptom Severity and Adaptive Behavior
Source: Biomedicines. 2024 Nov 15;12(11):2619. doi: 10.3390/biomedicines12112619 (PMC11591841; doi:10.3390/biomedicines12112619)
Supplement: Supplementary file 1 [file biomedicines-12-02619-s001.zip › Supplementary Table S1 - Characteristics of study participants and their parents.xlsx]

## Sheet: Supplementary Table 1
Participant number	Gestational age	Birth weight (g)	Birth length (cm)	Age of mother during childbirth	Diagnoses (mother)	Health problems of mother during pregnancy	Nutritional supplements during pregnancy	Medicaments of mother during pregnancy	Smoking (mother)	Smoking before pregnancy	Smoking during pregnancy	Age of the father at childbirth	Diagnoses (father)	Usage of medicaments at the time of conception (father)	Smoking of father at the time of conception	Type of birth	Birth length (cm)	POrodnA hmotnosT dieTaTa (g)	Breastfeeding duration (months)	Health issues of the child	Children medicaments
1	40	3100	48	NA	NA	NA	NA	NA	NA	NA	NA	NA	NA	NA	NA	NA	NA	NA	NA	NA	NA
2	40	3500	51	NA	NA	NA	NA	NA	NA	NA	NA	NA	NA	NA	NA	NA	NA	NA	NA	NA	NA
3	NA	3200	51	39			various vitamins, minerals		1	1	0	29			1	Caesarean section	49	3650	2024-05-05
4	37	3450	49	23				Euthyrox (Levotyroxine)	1	1	0	22			1	Caesarean section	51	3670	1
5	38	2450	47	35	Anxiety disorder		magnesium, iron	Zoloft (Sertraline)	0	0	0	35	Hypertension	non-specified antihypertensives	1	spontaneous	55	4240	25
6	40	3470	51	36					1	1	0	38			0	spontaneous	53	3450	30
7	40	3400	52	NA	NA	NA	NA	NA	NA	NA	NA	NA	NA	NA	NA	NA	NA	NA	NA	NA	NA
8	39	3700	53	32			magnesium, iron	Candibene (Clotrimazole)	0	0	0	34	Atopic disorder		0	spontaneous	53	4190	16	atopic disorder
9	37	2830	48	NA	NA	NA	NA	NA	NA	NA	NA	NA	NA	NA	NA	NA	NA	NA	NA	NA	NA
10	40	4190	53	36	thrombophilia		folate, iron	Clexane (Enoxaparine)	0	0	0	38			0	Caesarean section	37	990	7	Asthma	Ventolin (Salbutamol), Ecobec (Beclomethasone)
11	26	990	37	25		Gallstones	magnesium		0	1	0	36	Hypertension		0	spontaneous	49	2900	4	atopic disorder
12	36	3450	50	30		Pig flu H1N1, Pertussis	magnesium, iron, probiotics	Relenza (Zanamivir), Cedax (Ceftibuten)	0	0	0	36	Cchronic tonsillitis, hypercholesterolemia		0	spontaneous	50	3500	16
13	NA	NA	NA	NA	NA	NA	NA	NA	NA	NA	NA	NA	NA	NA	NA	NA	NA	NA	NA	NA	NA
14	37	3450	50	31		Viral respiratory infection	magnesium, iron, vitamin C	Paracetamol	0	0	0	30			0	spontaneous	49	3100	25
15	37	3450	50	33	Atopic disorder		vitamin B12		0	0	0	35			0	Caesarean section	47	3200	2024-05-10
16	40	3100	49	28		Goitre	B vitamins	Duphaston (Dydrogesterone), Levothyroxine	0	0	0	34			0	spontaneous	53	3270	0
17	40	3270	53	26			folate		0	0	0	29			1	Caesarean section	49	2420	2
18	36	2420	49	30			folate		0	0	0	33			0	spontaneous	55	3650	10
19	35	2400	40	32				Zinnat (Cefuroxime)	0	0	0	29			0	induced	49	3430	25
20	38	3650	51	34	Atopic disorder, carpal tunnel syndrome	Viral respiratory infection, tonsillitis, vaginal mycosis	folate, magnesium, iron, B vitamins, vitamin C, probiotics	Duphaston (Dydrogesterone), ascorutin (Rutin, vitamin C), Paracetamol, Zinnat (Cefuroxime), Canesten (Clotrimazole)	0	0	0	34	Juvenile arthritis in childhood		1	spontaneous	54	4440	17	epilepsy	Keppra (Levetiracetam), Convulex (Valproate)
21	40	4000	53	29			magnesium, folate		0	0	0	33			1	spontaneous	49	2600	18
22	40	4440	54	37		Viral respiratory infection	folate, iron	Duphaston (Dydrogesterone)	0	1	0	36			0	Caesarean section	48	3330	0.75
23	40	3450	NA	35	Asthma, atopic disorder, Pituitary adenoma	Hypertension	various vitamins	Foster spray (Formoterol and Beclomethasone), non-specified antihypertensives	0	1	0	43	Atopic disorder, asthma	non-specified medication for allergies asthma and muscle mass growth, glucose	0	spontaneous	53	3230	24
24	39	3740	53	22			various vitamins, minerals		0	0	0	23			0	spontaneous	49	3460	11
25	40	3230	53	35.5		Viral respiratory infection, acute urinary infection	folate, various vitamins	Zinnat (Cefuroxime)	0	0	0	40			0	Caesarean section	53	3740	8		Tebokan (Ginkgo biloba)
26	38	3100	49	20		Viral respiratory infection	Iron, calcium		1	1	1	22			1	spontaneous	51	2860	11
27	37	3300	56	30		Viral respiratory infection	folate	Duphaston (Dydrogesterone)	0	0	0	39	Hyperlipidemia	Lipanthyl (Fenofibrate)	0	Caesarean section	50	3350	29	Hypotonia, delayed motor development
28	39	3370	51	28		Viral respiratory infection	iron		0	0	0	29	Hypertension		0	spontaneous	51	4150	2
29	38	3270	49			Viral respiratory infection	folate	Duphaston (Dydrogesterone), Ascorutin (Rutin, vitamin C)	0	0	0	33			1	spontaneous	52	3100	6
30	37	3100	52	26	Atopic disorder				0	0	0	28			0	induced	52	3900	3
31	38	4220	53	40			various vitamins, minerals		0	0	0	32	Dyspeptic syndrome, pancreatitis, salmonellosis		0	Caesarean section	51	3000	2024-05-03
32	41	3880	50	25	Atopic disorder	Viral respiratory infection	various vitamins, minerals, iron		0	0	0	30			0	Caesarean section	51	980	0	Immunocompromised state, atopic disorder,heart murmur, Asthma	Tiapridal (Tiaprid), Flixotide (Fluticasone), Aerius (Dezloratadine)
33	39	3370	50	41					0	0	0	50			0	Caesarean section	53	4220	41
34	40	3630	50	29	Varicose veins			Panadol femina (Paracetamol, Butyl scopolamine bromide)	0	1	0	36	Mononucleosis		0	spontaneous	48	3250	6	Atopic disorder, hypotonia
35	40	3500	52	25	Asthma, atopic disorder		magnesium		1	1	0	28			0	spontaneous	54	3800	4	Atopic disorder, constipation
36	39	3500	51	30		Viral respiratory infection	magnesium, iron, various vitamins, minerals		0	0	0	29	Atopic disorder		0	Caesarean section	51	3520	8	Diarrea
37	36	3300	49	38		Viral respiratory infection	various vitamins, minerals		0	0	0	43	Diabetes mellitus	Metfogamma (Metformine)	0	Caesarean section	50	2590	39
38	39	3850	51	34			folate, various vitamins, minerals		0	0	0	31			0	Caesarean section	50	3410	16	Diarrhea, atopic disorder
39	37	2800	50	22			folate, iron, vitamin C		1	1	0	29			1	Caesarean section	46	2660	24
40	39	3430	50	39			iron, various vitamins, minerals	Duphaston (Dydrogesterone), Ventolin (Salbutamol), Isoptin (Verapamil), Guajacuran (Guaifenesin), Dicynone (Etamsylate), Pamba (4-Aminobenzoic acid) and Kanavit (Vitamin K), Dolsin (Pethidine), Prothazin (Promethazine), Plegomazin (Chlorpromazine), Novalgin (Metamizole), Tramal (Tramadol), Degan (Metoclopramide), Ranital (Ranitidine), Torecan (Thiethylperazine), Zinacef (Cefuroxime), Augmentin (A…	1	1	0	35			0	Caesarean section	42	2100	2024-05-01	Atopic disorder, Immunocompromised state	Aerius (Dezloratadine), Isoprinosine (Inosine pranobex)
41	40	3090	50	37	Atopic disorder		various vitamins, minerals		0	0	0	36			1	Caesarean section	53	3300	14
42	37	2060	39	33			various vitamins, minerals	Duphaston (Dydrogesterone)	0	0	0	28			0	Caesarean section	51	3250	6
43	40	3300	53	34		Herpes labialis	various vitamins, minerals, magnesium		0	0	0	32			1	Caesarean section	51	3440	26
44	40	3440	51	NA	NA	NA	NA	NA	NA	NA	NA	NA	NA	NA	NA	NA	NA	NA	NA	NA	NA
45	38	3690	50	27			various vitamins, minerals	Paracetamol	0	0	0	28			0	induced			12
46	38	3500	50	31		Viral respiratory infection	folate, various vitamins, minerals		0	1	0	30	gastroesophageal reflux disease		0	spontaneous	51	3530	12
47	40	3590	51	NA	NA	NA	NA	NA	NA	NA	NA	NA	NA	NA	NA	NA	NA	NA	NA	NA	NA
48	41	3570	48	NA	NA	NA	NA	NA	NA	NA	NA	NA	NA	NA	NA	NA	NA	NA	NA	NA	NA
49	40	3790	52	38	Immunocompromised state, atopic disorder	Tonsillitis, gestational diabetes mellitus	magnesium	non-specified antibiotics	0	0	0	38	scoliosis		0	Caesarean section	52	3790	16	Immunocompromised state, constipation, repeated upper respiratory tract infection	Isoprinosine (Inosine pranobex)
50	39	3030	49	34	Diabetes mellitus, celiac disease, anemia, atopic disease, non-specifed thyroid gland disorder	Viral respiratory infection	folate, iron, magnesium	Euthyrox (Levotyroxine), Insulin	0	0	0	29			1	Caesarean section	51	3900	4
51	38	3600	51	32		Viral respiratory infection	folate, iron		0	0	0	35	Atopic disorder		0	Caesarean section	49	3930	26
52	40	3400	50	29			folate, iron		0	0	0	30	Atopic disorder		0	spontaneous	49	3160	16
53	41	NA	NA	NA	NA	NA	NA	NA	NA	NA	NA	NA	NA	NA	NA	NA	NA	NA	NA	NA	NA
54	37	2390	47	NA	NA	NA	NA	NA	NA	NA	NA	NA	NA	NA	NA	NA	NA	NA	NA	NA	NA
55	37	2700	46	33	thrombophilia	Viral respiratory infection	iron, magnesium, various vitamins, minerals	Fraxyparine (Nadroparin)	0	0	0	33	Glaucoma		0	Caesarean section	46	2700	15	Atopic disorder
56	38	3290	48	NA	NA	NA	NA	NA	NA	NA	NA	NA	NA	NA	NA	NA	NA	NA	NA	NA	NA
57	35	2400	40	36	thrombophilia	Viral respiratory infection		Euthyrox (Levotyroxine)	0	0	0	37			0	spontaneous	51	3570	13	Lack of appetite
58	41	3880	52	NA	NA	NA	NA	NA	NA	NA	NA	NA	NA	NA	NA	NA	NA	NA	NA	NA	NA
59	39	3400	51	23			various vitamins, minerals		1	1	0	23			1	spontaneous	49	2750	2
60	40	4130	55	23	Atopic disorder	Viral respiratory infection			1	1	0	31			1	induced	55	4130	0
61	39	2940	45	32			folate		1	1	0	40	Hepatitis B		0	Caesarean section	45	2940	8	Atopic disorder	Beclomet ( Beclomethasone)
62	39	3750	50	30		pharyngitis, ureaplasma infection	iron, magnesium, various vitamins, minerals	Duphaston (Dydrogesterone), Azitromycine	0	0	0	36	Atopic disorder		0	spontaneous	50	3750	17	Atopic disorder
63	39	2750	46	37			various vitamins, minerals		0	0	0	39			0	Caesarean section	46	2740	22
64	NA	3000	51	36	Atopic disorder	Prolonged antibiotics therapy for chlamydia infection (Stratton protocol)	various vitamins, minerals	Utrogestan (Progesterone)	0	0	0	29			0	spontaneous	50	3000	15	Atopic disorder
65	37	3450	50	NA	NA	NA	NA	NA	NA	NA	NA	NA	NA	NA	NA	NA	NA	NA	NA	NA	NA
66	36	3200	50	29		gestational diabetes mellitus	various vitamins, minerals		0	0	0	33			0	Caesarean section	50	3200	24
67	39	3250	49	36	ziadne		Iron		0	0	0	28			1	induced	51	3320	6	Stool retention
68	39	3250	49	NA	NA	NA	NA	NA	NA	NA	NA	NA	NA	NA	NA	NA	NA	NA	NA	NA	NA
69	40	4970	51	38	Atopic disorder, herpes genitalis , hepatitis B	umbilical hernia			0	0	0	38		Tramal (Tramadol)	1	spontaneous	52	3960	3
70	40	3350	52	NA	NA	NA	NA	NA	NA	NA	NA	NA	NA	NA	NA	NA	NA	NA	NA	NA	NA
71	41	3830	55	NA	NA	NA	NA	NA	NA	NA	NA	NA	NA	NA	NA	NA	NA	NA	NA	NA	NA
72	41	3800	51	28		Viral respiratory infection	folate, vitamin C		0	0	0	36	Atopic disorder, clinical depression, biliary colic		0	induced	52	4700	9
73	39	4440	51	33	Diabetes mellitus	Viral respiratory infection		Gluformin (Metformin), Methyldopa	0	0	0	30			0	Caesarean section	51	4400	6	Hemoglobinopathia
74	40	3010	48	31		Viral respiratory infection	folate	Paracetamol	1	1	1	30	Atopic disorder	Zodac ( Cetirizine)	0	Caesarean section	48	3100	12
75	39	2830	50	34			folate, magnesium		0	0	0	33			0	induced	50	2830	2024-05-02	Stool retention
76	39	3250	52	34			magnesium, vitamin D		1	0	0	37			0	Caesarean section	50	3260	6	Immunocompromised state	Risepro (Risperidone), Tebokan (Ginkgo biloba)
77	38	NA	NA	35	Non-specified thyroid gland disorder		Vitamin C, D	Euthyrox (Levotyroxine)	0	0	0	41			0	Caesarean section	49	3910	34
78	NA	NA	NA	NA	NA	NA	NA	NA	NA	NA	NA	NA	NA	NA	NA	NA	NA	NA	NA	NA	NA
79	36	2500	47	28	epilepsy		folate		1	0	0	34			1	Caesarean section	47	2500	11		Convulex (Valproate)
80	40	3000	47	38		Viral respiratory infection			0	1	0	37			0	Caesarean section	48	3300	4
81	NA	NA	51	31			various vitamins, minerals		0	0	0	33			0	spontaneous	52	4250	18
82	NA	NA	NA	25			magnesium, various vitamins, minerals	Duphaston (Dydrogesterone)	0	0	0	31	Atopic disorder, asthma	Zenaro (Levocetirizine), Ventolin (Salbutamol)	0	spontaneous	49	3450	19	Atopic disorder
83	39	3230	50	34			magnesium		0	0	0	34	Psoriasis		0	Caesarean section	51	3150	4
84	39	4000	53	27					1	0	0	28			0	spontaneous	53	4000	6
85	39	4050	55	37					0	1	0	38			0	spontaneous	53	4050	12
86	36	2200	46	36	Non-specified autoimmune disease, tachycardia, hypothyroidism, pancreas divisum, Bechterew's disease, suspected Crohn's disease, chronic inflammatory conditions.		folate, magnesium	Levothyroxine, Concor (Bisoprolol)	0	0	0	28	Non-specified gastric dificulties		0	Caesarean section	46	2200	2
87	40	2970	50	40	hypertension, nefrectomy	hypertension		Methyldopa	0	0	0	42			0	induced	49	2930	6
88	37	3450	53	25		Viral respiratory infection	folate		0	0	0	31			0	Caesarean section	51	3350	3
89	40	3670	54	31			folate, magnesium		1	0	0	33			1	spontaneous	54	3670	14
90	38	NA	50	37	Non-specified autoimmune disease	Viral respiratory infection	Iron, various vitamins, minerals	Azitromycine	0	0	0	37			0	induced	50	3400	3
91	38	3000	50	37	Non-specified autoimmune disease, agenesis of left kidney	Viral respiratory infection	magnesium, various vitamins, minerals	Azitromycine	0	0	0	37			0	induced	50	3200	3	Narrowed larynx
92	40	3450	49	26			Vitamin C, D		0	0	0	27			0	spontaneous	49	3450	7	Hypercholesterolemia
93	38	4200	52	34		urinary tract infection	various vitamins, minerals		0	0	0	31			0	Caesarean section	52	4070	4
94	40	2810	47	34			magnesium, various vitamins, minerals		0	0	0	44			0	spontaneous	47	2810	30	Flatulence, constipation, abdominal pain
95	38	3350	51	37	Atopic disorder		various vitamins, minerals		0	0	0	37			0	Caesarean section	52	3520	12
96	38	2700	49	35	Hypertension				0	0	0	31			0	Caesarean section	49	2700	3
97	40	3850	51	16			iron		0	0	0	19			0	Caesarean section	51	3850	0.5
98	NA	NA	46	36		gestational diabetes mellitus	folate, various vitamins, minerals		0	0	0	34	Atopic disorder		0	Caesarean section	46	2550	0
99	41	4008	51	36			iron	Euthyrox (Levotyroxine)	0	0	0	35			0	induced	52	4080	30
100	40	3300	50	35					0	0	0	42			1	spontaneous	50	3430	18	Atopic disorder
101	40	3630	50	32		Viral respiratory infection	folate, iron		0	0	0	22			0	spontaneous	50	3630	1
102	38	3350	51	33	Anemia, endometriosis		Magnesium		0	0	0	37			0	induced	50	3350	13
103	39	3500	51	40					0	1	0	44			1	Caesarean section	49	3500	7
104	35	2060	44	31	Atopic disorder	Viral respiratory infection	magnesium, iron	Duphaston (Dydrogesterone), Methyldopa	0	0	0	36			0	Caesarean section	44	2040	0
105	40	3540	52	32		Viral respiratory infection	iron		0	0	0	33	Atopic disorder		0	Caesarean section	52	3540	28	Atopic disorder
106	41	4110	53	31			iron		0	0	0	25			1	Caesarean section	53	4110	2	Enlarged tonsils
107	27	1100	34	30			various vitamins, minerals	Duphaston (Dydrogesterone), Dicynone (Etamsylate), Fraxiparin (Nadroparin)	0	0	0	38	Mononucleosis, non-specified skin cancer		0	Caesarean section	34	1100	3
108	38	3600	51	25			various vitamins, minerals		0	0	0	27			0	spontaneous	51	3600	13	Atopic disorder	Aerius (Dezloratadine)
109	39	3950	51	31	Atopic disorder	Viral respiratory infection	various vitamins, minerals	non-specified antibiotics	0	0	0	31			0	Caesarean section	51	3950	6	Atopic disorder	Zyrtec (Cetirizine)
110	35	2040	46	31			various vitamins, minerals		0	0	0	31			0	Caesarean section	46	2050	2024-05-01
111	35	2630	48	38					0	0	0	34	Asthma		0	Caesarean section	48	2630	11
112	39	3190	52	19			magnesium, iron		1	1	1	20			1	spontaneous	52	3720	3
113	40	3030	49	21			magnesium		0	0	0	29			0	spontaneous	49	3030	10	Atopic disorder
114	40	3300	50	32			folate, iron		0	0	0	36	Aortic valve transplantation	Warfarin, Concor (Bisoprolol), Protevasc (Trimetazidine)	0	spontaneous	50	3300	36
115	34	1980	43	44	atopic disorder		various vitamins, minerals		0	0	0	42			0	Caesarean section	44	1980	41	Atopic disorder
116	37	3410	51	25			iron, various vitamins, minerals		0	1	0	31	Non-specified thyroid gland disease, epilepsy (in childhood), dyslexia, dysgraphia		0	spontaneous	51	3410	3
117	41	3125	50	30	Atopic disorder		magnesium, various vitamins, minerals		0	0	0	28			0	Caesarean section	50	3120	0	Atopic disorder
118	39	3350	51	26	hypothyreosis		various vitamins, minerals	Levothyroxine	0	0	0	30			0	spontaneous	51	3350	9
119	41	3950	52	NA	NA	NA	NA	NA	NA	NA	NA	NA	NA	NA	NA	NA	NA	NA	NA	NA	NA
120	40	3300	51	23	tetanic syndrome	urinary tract infection, nephritis	various vitamins, minerals	Zinnat (Cefuroxime)	0	0	0	31			0	spontaneous	51	3300	40
121	40	3940	54	31	Atopic disorder, kydney stones, varicose veins			Detralex (Diosmin), Fraxiparine (Nadroparin)	0	0	0	31	Atopic disorder, gout		0	spontaneous	54	1960	12	Abdominal hernia
122	40	3340	50	34	Atopic disorder		folate, magnesium		0	1	0	38	Mononucleosis		0	spontaneous	50	3040	0.5
123	37	3900	51	27		urinary stones	various vitamins, minerals		0	0	0	32			1	Caesarean section	52	3900	6
124	40		51	36			folate, iron		0	0	0	40			0	spontaneous	51	3260	23	Hypotonia
125	NA	2660	47	NA	NA	NA	NA	NA	NA	NA	NA	NA	NA	NA	NA	NA	NA	NA	NA	NA	NA
126	38	2870	48	NA	NA	NA	NA	NA	NA	NA	NA	NA	NA	NA	NA	NA	NA	NA	NA	NA	NA
127	35	2340	47	33		Viral respiratory infection, non-specified liver problems	iron, phospholipids,	Urosan (Ursodeoxycholic acid), Clexane (Enoxaparin)	0	1	0	39			0	Caesarean section	47	2340	2
128	38	2100	45	NA	NA	NA	NA	NA	NA	NA	NA	NA			NA	NA	NA	NA	NA	NA	NA
129	NA	2270	44	39					1	1	0	37	Hypertension, atopic disorder	Prennesa (Perindopril)	1	Caesarean section	44	2270	0
130	40	2750	48	35	Anxiety disorder		folate	Anafranil (Clomipramine)	0	0	0	54	Asthma	Noliprel (Perindopril a Indapamide),Concor (Bisoprolol), Anopirin (Acetylsalicylic Acid)	0	Caesarean section	47	2750	0
131	41	3100	50	31	Atopic disorder	Viral respiratory infection	iron, various vitamins, minerals		0	0	0	30			0	Caesarean section	50	3100	12
132	35	2370	45	39					1	1	0	37	Hypertension, atopic disorder	Prennesa (Perindopril)	1	Caesarean section	45	2370	0
133	38	3710	53	31	Hypertension, trigeminal neuralgia	Viral respiratory infection		Nebilet (Nebivolol and thiazides)	0	0	0	34	Diverticulitis of the colon		1	Caesarean section	50	3710	3	Repeated respiratory tract infections, hyperimmunoglobulinemia	Zyrtec (Cetirizine),Flixotide and Flixonase (Fluticasone),
134	40	4090	51	40	Dermatomyositis, rheumatoid arthritis	Viral respiratory infection	various vitamins, minerals	Prednisone, Imuran (Azathioprine)	0	0	0	44			1	Caesarean section	51	4090	1
135	38	3700	54	29		Viral respiratory infection	various vitamins, minerals		1	1	0	49	Diabetes mellitus 2. type, hypertension	Prestarium (Perindopril)	0	Caesarean section	52	3400	16
136	41	3950	52	NA	NA	NA	NA	NA	NA	NA	NA	NA	NA	NA	NA	NA	NA	NA	NA	NA	NA
137	36	2410	46	37			folate, magnesium, various vitamins, minerals	Fraxiparine (Nadroparin)	0	0	0	40			0	Caesarean section	46	2410	0	Lactose intolerance
138	40	3700	49	43			folate, B vitamins, vitamin C		0	0	0	43			0	spontaneous	50	3740	12
139	38	3410	53	28			folate		0	0	0	28			0	Caesarean section	53	3410	16
140	40	3180	49	24		Viral respiratory infection	folate, magnesium, various vitamins, minerals	non-specified antibiotics, Paracetamol	0	1	0	45			0	spontaneous	49	3180	12	Repeated upper respiratory tract infections
141	38	3200	48	41	Cellular immune disorder, Hashimoto's thyroiditis, chronic glomerulonefritis, focal segmental glomerulosclerosis		folate, vitamin C, D, various vitamins, minerals		0	0	0	31			0	Caesarean section	48	3200	7
142	37	3040	51	NA	NA	NA	NA	NA	NA	NA	NA	NA	NA	NA	NA	NA	NA	NA	NA	NA	NA
143	41	4200	53	NA	NA	NA	NA	NA	NA	NA	NA	NA	NA	NA	NA	NA	NA	NA	NA	NA	NA
144	40	3050	50	NA	NA	NA	NA	NA	NA	NA	NA	NA	NA	NA	NA	NA	NA	NA	NA	NA	NA
145	41	3390	51	33			folate, various vitamins, minerals		1	1	0	46			0	Caesarean section	51	3390	3	Lactose intolerance, diarrea, atopic disorder
146	NA	NA	51	31	Treated syphilis				1	1	1	30			1	spontaneous	51	3600	1
147	40	4200	52	37	Hashimoto's thyroiditis, atopic disorder		B vitamins		0	0	0	36			0	induced	52	4200	36	Dyspepsia, repeated rhinitis, epilepsy, atopic disorder	Convulex (Valproate)
148	40	3210	49	29	Atopic disorder, mononucleosis	Viral respiratory infection	iron	Aerius (Dezloratadine)	0	0	0	28	Epilepsy (in childhood)		1	Caesarean section	49	3210	3	Diarrea, constipation
149	39	2960	49	33	hypothyreosis, HPV infection	Viral respiratory infection	folate, iron, various vitamins, minerals	Levothyroxine, Paracetamol	0	0	0	36	Atopic disorder		0	spontaneous	49	2960	0
150	40	3600	51	30	Epilepsy	Viral respiratory infection	folate		0	0	0	31			1	spontaneous	51	3600	7
151	39	3300	51	29	Epilepsy	Viral respiratory infection	folate, magnesium, vitamin B6, iron, probiotics	Keppra (Levetiracetam), Lamictal (Lamotrigine)	0	0	0	39	Thrombosis of intracranial venous vessels, embolism	Warfarin, Anopyrin (Acetylsalicylic Acid)	0	Caesarean section	51	3300	4	Atopic disorder, molluscum
152	38	2920	48	41			folate, Inositol		0	0	0	43	Atopic disorder		0	Caesarean section	48	4720	32	Atopic disorder
153	38	3600	51	NA	NA	NA	NA	NA	NA	NA	NA	NA	NA	NA	NA	NA	NA	NA	NA	NA	NA
154	35	2300	48	25					0	0	0	28	Hypertension	non-specified antihypertensives	0	Caesarean section	42	2300	2
155	39	4800	50	42	Migraine		Folate	Insulin, Fraxiparine (Nadroparin)	0	0	0	38			0	spontaneous	50	3840	4
156	34	2100	43	NA	NA	NA	NA	NA	NA	NA	NA	NA	NA	NA	NA	NA	NA	NA	NA	NA	NA
157	37	3330	49	NA	NA	NA	NA	NA	NA	NA	NA	NA	NA	NA	NA	NA	NA	NA	NA	NA	NA
158	39	2920	50	37					0	1	0	32	Non-specified thyroid gland disease	Euthyrox (Levotyroxine) (Levotyroxine)	0	Caesarean section	50	2920	16	Constipation	Dulcosoft (Macrogol)
159	41	3140	48	28	Asthma, atopic disorder		magnesium, various vitamins, minerals	Guajacuran (Guaifenesin)	0	0	0	39			1	spontaneous	48	3140	42
160	37	3360	52	38		Viral respiratory infection	various vitamins, minerals	Medrol (Melhylprednisone), Prolutex (Progesterone), Fraxiparine (Nadroparin)	0	1	0	42	Diabetes mellitus	Stadamet (Metformin)	1	Caesarean section	52	3630	30	Atopic disorder
161	36	2650	47	28		vaginal infection	folate, iron, various vitamins, minerals	Dalacin (Clindamycin)	0	0	0	33			0	spontaneous	47	2540	10	Hypotonia
162	39	4150	50	29	Psoriasis	Viral respiratory infection	magnesium, various vitamins, minerals		1	1	0	32	Psoriasis	non-specified immunotherapy	1	Caesarean section	50	4100	9
163	33	2060	43	29		Viral respiratory infection			1	0	0	29			0	induced	43	2060	0	Lack of appetite, constipation	Zodac (antihistaminicum)
164	36	2570	48	NA	NA	NA	NA	NA	NA	NA	NA	NA	NA	NA	NA	NA	NA	NA	NA	NA	NA
165	39	3500	53	NA	NA	NA	NA	NA	NA	NA	NA	NA	NA	NA	NA	NA	NA	NA	NA	NA	NA
166	40	3860	50	30			folate, iron, Vitamin C, D , various vitamins, minerals		0	0	0	34	Delayed speech in childhood		0	spontaneous	50	3860	14	Atopic disorder, diarrea
167	41	3400	49	28		Viral respiratory infection	folate, various vitamins, minerals		1	1	1	33			1	spontaneous	49	3400	10
168	40	3850	50	27	Atopic disorder, hypothyreosis		various vitamins, minerals		0	0	0	41			1	spontaneous	50	3390	21	Anemia, oxaluria, constipation
169	40	3890	50	33	Atopic disorder	Viral respiratory infection	Folate, caclium	Paracetamol	0	1	0	32	Atopic disorder	Ventolin (Salbutamol), Zyrtec (Cetirizine)	1	spontaneous	50	3890	24
170	40	3860	51	NA	NA	NA	NA	NA	NA	NA	NA	NA	NA	NA	NA	NA	NA	NA	NA	NA	NA
171	40	3420	49	31		Bacterial respiratory infection, Viral respiratory infection	iron, various vitamins, minerals		0	0	0	34	Asthma (in childhood)		0	Caesarean section	49	3420	6	Atopic disorder, constipation, Immunocompromised state	Zodac ( Cetirizine)
172	41	3930	53	33		Viral respiratory infection	Folate, Vitamin C	Euthyrox (Levotyroxine)	0	0	0	34			0	spontaneous	53	3920	15	Atopic disorder
173	42	4060	56	NA	NA	NA	NA	NA	NA	NA	NA	NA	NA	NA	NA	NA	NA	NA	NA	NA	NA
174	41	4400	54	37	Atopic disorder		various vitamins, minerals		0	0	0	37			0	Caesarean section	54	4400	3
175	39	3650	51	32		Viral respiratory infection	various vitamins, minerals	non-specified antibiotics	0	0	0	32	Asthma	Aerius (Dezloratadine)	0	Caesarean section	51	3650	30
176	37	1700	40	35			folate	Methyldopa	0	1	0	35	Heart attack in 2018		1	Caesarean section	40	1700	2024-05-01
177	38	3260	52	NA	NA	NA	NA	NA	NA	NA	NA	NA	NA	NA	NA	NA	NA	NA	NA	NA	NA
178	39	3100	47	36		Viral respiratory infection	folate, Vitamin B6		1	1	0	43			0	Caesarean section	47	3100	2	Occasionally diarrea
179	39	2660	47	23					1	1	1	24			1	spontaneous	47	2660	3
									26	37	6				38
*NA - data not availale
*Atopic disorder encompasses following diagnoses: eczema, allergic rhinitis, food allergies
