# Supplementary material for: Examining Erythrocytes as Potential Blood Biomarkers for Autism Spectrum Disorder: Their Relationship to Symptom Severity and Adaptive Behavior
Source: Biomedicines. 2024 Nov 15;12(11):2619. doi: 10.3390/biomedicines12112619 (PMC11591841; doi:10.3390/biomedicines12112619)
Supplement: Supplementary file 1 [file biomedicines-12-02619-s001.zip › Supplementary Table S2 - Sex differences in erythrocyte, ADOS-2 and VABS-3 parameters in children with autism spectrum.xlsx]

## Sheet: Supplementary Table 2
Supplementary Table S2. Sex differences in erythrocyte, ADOS-2 and VABS-3 parameters in children with autism spectrum disorder
Erythrocyte parameter	boys	girls	p-value
Deformability (%)	72.4 ± 4.1	71.8 ± 4.1	0.5623
Osmotic resistance - IC50 (% NaCl)	0.417 ± 0.014	0.42 ± 0.016	0.4793
Mean cell volume (fl)	76.9 ± 4.5	78.0 ± 4.2	0.3544
Nitric oxide production (a.u.)	980 ± 106	1012 ± 101	0.3474
Vmax (µM Pi/mg protein/h)	2.65 ± 0.74	2.84 ± 0.62	0.4781
KNa (mM NaCl)	31.5 ± 14.4	28.8 ± 12.1	0.7099
ADOS-2 parameter
Social affect	7 (6-8)	8 (6-8.75)	0.3222
Repetitive and restricted behavior	9 (7-10)	10 (7.25-10)	0.5397
Calibrated severity score	8 (6-9)	8 (7-9)	0.4225
Vabs-3 parameter
- Receptive	6 (3-8)	5 (3-9)	0.973
- Expressive	5 (3-8)	6 (2.75-8)	0.7224
- Written	11 (8-12)	11 (8.25-12)	0.8931
- Personal	10 (8-11)	9 (6.5-11.25)	0.4913
- Domestic	11 (9.75-12)	10.5 (8.25-12)	0.4822
- Community	9 (8-10)	9.5 (8-10)	0.7161
- Interpersonal relationships	8 (6.5-9)	8 (7-9.25)	0.6723
- Play and leisure time	8 (6-10)	9 (7-11.25)	0.3043
- Coping skills	9 (8-10)	8 (8-9.25)	0.4904
Abbreviations: ADOS-2—Autism Diagnostic Observation Schedule–Second Edition, a.u.–arbitrary units, IC50–NaCl concentration at which 50% hemolysis occurred, IQR—interquartile range, KNa—NaCl concentration required for ½ maximal activation of Na,K-ATPase, SD—standard deviation, VABS-3 —Vineland adaptive behavior scales, third edition, Vmax—maximal velocity of reaction.
